# Supplementary material for: Immune cell phenotype and functional defects in Netherton syndrome
Source: Orphanet J Rare Dis. 2018 Nov 26;13:213. doi: 10.1186/s13023-018-0956-6 (PMC6258305; doi:10.1186/s13023-018-0956-6)
Supplement: Supplementary file 1 — Lymphocyte phenotypes and populations in NS, AD and healthy control persons. The medians, p values and number of samples for all patient and control populations are given for each lymphocyte population (XLSX 28 kb) [file 13023_2018_956_MOESM1_ESM.xlsx]

## Sheet: Taul1
Cell phenotype (%)	Description of the cell population	Median of pediatric NS patients (%) (n=11)*	Number of NS patients sampled*	Median of healthy controls (%) (n=6)	NS patients versus matched healthy controls, p value	Median of atopic dermatitis controls (%) (n=6)	NS patients versus matched atopic dermatitis controls, p value	Median of family III (%) (n=3)	Family III patients vs matched controls, p value	Median of NS patients during IVIG (%) (n=3)	Number of patients sampled during IVIG
CD4+ /CD8+ cell ratio		2.1	10	0.9 -1.9	ND	ND	ND	1	ND	2.4	3
TCRg/d of T cells		6	9	8.685	0.586945	ND	ND	3.57	0.307823	11.3	3
CD3+CD4+ T cell population:	nonstimulated cells
CCR7+CD45RA+	naive T cells	48	10	62.65	0.0437669	81.05	0.00246756	19.8	0.00126931	53	3
CCR7+CD45RA- (TCM)	central memory cells, produce effector cytokines (IFN-g, TNF-a)	28.6	10	25.2	0.376198	13.75	0.0136807	30.7	0.367128	31.7	3
CCR7-CD45RA- (EFFECTOR)	CD4 effector cells, produce effector cytokines (IFN-g, TNF-a)	14.15	10	9.85	0.170941	3.63	0.0697675	41.9	0.176068	11.9	3
CCR7-CD45RA+ (TEMRA)	terminally differentiated effector memory cells (TEMRA), produce effector cytokines ( IFN-g, TNF-a)	3.075	10	2.155	0.402565	0.895	0.0321333	3.78	0.169843	0.8	3
CD27	intermediate memory population, lack antigen recall response, require costimulation	90.9	10	94.9	0.0886721	97.2	0.0471435	85.5	0.115621	90.9	1
CD57	increased differentation and cytotoxic potential	3.51	10	2.615	0.0872534	1.445	0.025536	10.6	0.028681	1.7	2
CD62L	lymph node homing receptor	93.4	9	77.3	0.459983	79.65	0.79418	64.7	0.118904	83.3	3
CD3+CD8+ T cell population:	nonstimulated cells
CCR7+CD45RA+	naive CD8 cells	66.5	10	77.85	0.153267	82.7	0.159298	48	0.0733586	76.7	3
CCR7+CD45RA- (TCM)	CD8 central memory	8	10	7	0.0450605	1.95	0.00108089	15.1	0.0620293	5.5	3
CCR7-CD45RA- (EFFECTOR)	CD8 effector cells	15.1	10	8.505	0.422617	6.1	0.204155	19.8	0.634517	9.1	3
CCR7-CD45RA+ (TEMRA)	CD45RA expressing effector memory cells	8.15	10	5.8	0.19317	12.25	0.255883	14.8	0.0182341	11.8	3
CD27	promotes long-term survival of effector memory CD8+ T cells	84.75	10	91.75	0.0829016	91.95	0.0531573	45.3	0.0563902	78.5	1
CD57	terminally differentiated	17.3	10	8.98	0.0368873	8.75	0.24567	60.8	0.0364326	22.2	1
CD62L		73.05	10	65.3	0.813735	71.85	0.91203	37.5	0.045472	65.6	1
NK-cell (CD3-CD16+56+) population:	nonstimulated cells
CD56TOT CELLS
CD27	marks late stage of NK cell maturation; CD27+ cells produce IFN-γ (whether CD56dim or CD56bright)	18.05	10	31.7	0.00295797	5.295	0.000364375	25.6	0.26802	4.1	2
CD57	differentiated, mature NK cells	55.25	10	47.55	0.122944	54.7	0.38467	75.9	0.00222366	54.1	2
CD62L	CD56(dim) CD62L(+) cells are polyfunctional, intermediate stage of NK-cell maturation	36.85	10	32.25	0.685825	37.65	0.640332	20.4	0.129208	16.5	2
CD16	CD16 (FcgR, mediates ADCC)	72.1	10	67.55	0.787	90.5	0.00385091	28.9	0.0033494	91.1	2
CD45RA	CD45RA+ NK cells are fully mature	74.2	10	75.15	0.226806	96.25	0.000146755	52.2	0.000539975	92.4	2
CD56DIM CELLS	mature NK cells
CD56DIM of NK cells		96.05	10	93	0.0218026	88.95	0.0332335	95.9	0.0911803	96.2	2
CD27	the majority of circulating human NK cells are CD27- CD56dim, contain high levels of perforin and granzyme B and exert strong cytotoxic activity	14.85	10	30.3	0.00213515	3.215	2.79208e-05	23.7	0.231588	3.6	2
CD57		57.15	10	48.75	0.156827	58.4	0.777094	79	0.003	54.2	2
CD62L		34.4	10	25.55	0.314779	33.05	0.955437	19.8	0.28486	17	2
CD16		74.65	10	70.25	0.739158	98.25	0.00169334	28.9	0.00261508	91.8	2
CD45RA		78	10	78.25	0.464535	98.85	0.000239534	52.5	0.000682435	78	2
CD56BRIGHT CELLS	immature NK cells
CD56BRIGHT of NKcells		3.555	10	6.885	0.0163037	10.755	0.031	3.12	0.0458274	3.2	2
CD27		63.8	10	47.9	0.703234	28.35	4.98333e-05	78.8	0	7.7	2
CD57		5.985	10	3.86	0.0347464	4.445	0.430889	6.33	0.00195261	7.5	2
CD62L		88.75	10	90.65	0.0756764	89.2	0.664724	89.6	0.11091	69.6	2
CD16		27.1	10	56.75	0.318079	61.75	4.5425e-06	30.6	0	17.7	2
CD45RA		34.1	10	18.5	0.00131738	68.6	7.88334e-06	16.8	0.000240093	56.5	2
FUNCTIONAL CAPACITY	Stimulated cells
CD3+CD4+ T CELLS
Granzyme B	serine protease cytotoxic granules	0.435	6	0.49	0.373106	ND	ND	5.28	0.000146659	0.3	1
TNFα and IFNγ	cytokines secreted	7.995	6	4.055	0.145665	ND	ND	10.9	0.126324	7.2	1
CD3+CD8+ T CELLS
Granzyme B		9.925	6	7.8	0.398524	ND	ND	26.7	0.0531847	13.4	1
TNFα and IFNγ		9.005	6	3.425	0.227693	ND	ND	12	0.210912	7.1	1
NK-cells (CD3-CD16+56+)
CD56TOT CELLS
Granzyme B		81	9	73.5	0.902538	ND	ND	54.9	0.0023602	69.4	1
TNFα and IFNγ		13.6	9	9.22	0.199032	ND	ND	21.3	0.0875821	17.7	1
CD107ab	degranulation marker	32.45	8	38	0.0880445	ND	ND	32.5	0.306817	17.7	1
CD16+
Granzyme B		89.6	9	86.5	0.719247	ND	ND	70.1	0.0249486	87.7	1
TNFα and IFNγ		3.16	9	2.42	0.0807486	ND	ND	3.16	0.253024	5.7	1
CD107ab		5.98	9	11.975	0.0412543	ND	ND	5.98	0.095431	7.3	1
CD16- CELLS	NK cells down-regulate CD16 after activation
Granzyme B		68.6	9	66.15	0.878473	ND	ND	47.8	0.00917783	42.5	1
TNFα and IFNγ		19.2	9	14.45	0.160843	ND	ND	31.2	0.148927	36.5	1
CD107ab		38.8	9	51.1	0.0129842	ND	ND	35.5	0.010924	45.7	1
CD107ab in nonstimulated cells		16.6	9	25.55	0.0969217	ND	ND	10.5	0.0762875	ND	ND
CD56DIM CELLS
Granzyme B		82.9	9	77.1	0.826177	ND	ND	63.4	0.0250477	71.7	1
TNFα and IFNγ		13.9	9	9.75	0.208697	ND	ND	22.1	0.0859646	17.9	1
CD107ab		24.7	9	35.25	0.00720384	ND	ND	24.7	0.0665563	26.3	1
CD56BRIGHT CELLS
Granzyme B		11.9	9	17.4	0.22749	ND	ND	5.58	0.151937	0	1
TNFα and IFNγ		11.5	9	4.845	0.107618	ND	ND	12	0.0496409	12.7	1
CD107ab		19	9	31.15	0.0078504	ND	ND	23.8	0.160575	19.8	1
B cell phenotype		Median of pediatric NS patients (%) (n=11)*	Median of NS patients after IVIG (%) (n=3)	Median of family III (%) (n=3)
CD19+ B cells of lymphocytes		22	16	13
CD27+	Memory cells	19.7	17.3	24.9
CD27+IgD+IgM+	Nonswitched memory (marginal zone-like) cells	6.2	5.5	17
CD27+IgD−IgM−	Switched memory cells	10.2	8.6	9.2
CD27−IgD+IgM+	Naïve cells	76	78.7	72
CD38++IgM−	Plasmablasts	1.1	0.3	0.9
CD38hiIgMhi	Transitional cells	6.1	7.4	6.8
CD38lowCD21low	Activated cells	3.7	3.4	1.3
* Samples taken during IVIG treatment excluded.
